# Supplementary material for: Patient-Reported Outcome on Quality of Life and Pain after Revision Arthroplasty for Periprosthetic Joint Infection: A Cross-Sectional Study
Source: J Clin Med. 2022 Dec 2;11(23):7182. doi: 10.3390/jcm11237182 (PMC9741318; doi:10.3390/jcm11237182)
Supplement: Supplementary file 1 [file jcm-11-07182-s001.zip]

Archive with 1 entries (1 files):
- jcm-2054495-supplementary.pdf
